# Supplementary material for: Taxonomical, Physiological, and Biochemical Characteristics of Dunaliella salina DSTA20 from Hypersaline Environments of Taean Salt Pond, Republic of Korea
Source: Microorganisms. 2024 Nov 30;12(12):2467. doi: 10.3390/microorganisms12122467 (PMC11676334; doi:10.3390/microorganisms12122467)
Supplement: Supplementary file 1 [file microorganisms-12-02467-s001.zip]

Archive with 1 entries (1 files):
- microorganisms-3303672-supplementary.pdf
